# Supplementary material for: Staphylococcus aureus Genomic Analysis and Outcomes in Patients with Bone and Joint Infections: A Systematic Review
Source: Int J Mol Sci. 2023 Feb 6;24(4):3234. doi: 10.3390/ijms24043234 (PMC9967247; doi:10.3390/ijms24043234)
Supplement: Supplementary file 1 [file ijms-24-03234-s001.zip]

Archive with 1 entries (1 files):
- ijms-2188389-supplementary.pdf
